# Supplementary material for: Immune-Modulatory Mechanism of Compound Yeast Culture in the Liver of Weaned Lambs
Source: Animals (Basel). 2025 Dec 30;16(1):104. doi: 10.3390/ani16010104 (PMC12784882; doi:10.3390/ani16010104)
Supplement: Supplementary file 1 [file animals-16-00104-s001.zip]

Archive with 1 entries (1 files):
- animals-3969586-supplementary.pdf
